# Supplementary material for: Trends and disparities in the US colorectal cancer mortality, 1999–2023: an analysis of the CDC WONDER database
Source: Front Oncol. 2025 Dec 17;15:1693240. doi: 10.3389/fonc.2025.1693240 (PMC12753435; doi:10.3389/fonc.2025.1693240)
Supplement: Supplementary file 1 [file Table1.xlsx]

## Sheet: Deaths_all
Measure

## Sheet: deaths_1999
Measure

## Sheet: deaths_2023
Measure

## Sheet: percent.change
Measure

## Sheet: AAMR_1999
Measure

## Sheet: AAMR_2023
Measure

## Sheet: AAPC
Measure
