# Supplementary material for: Trends and disparities in the US colorectal cancer mortality, 1999–2023: an analysis of the CDC WONDER database
Source: Front Oncol. 2025 Dec 17;15:1693240. doi: 10.3389/fonc.2025.1693240 (PMC12753435; doi:10.3389/fonc.2025.1693240)
Supplement: Supplementary file 2 [file Table2.xlsx]

## Sheet: Deaths_all
Measure	Deaths_all
Northeast	255832
West	258766
Midwest	309130
South	499881

## Sheet: deaths_1999
Measure	Year	Deaths
West	1999	9803
Northeast	1999	13025
Midwest	1999	14303
South	1999	19511

## Sheet: deaths_2023
Measure	Year	Deaths
Northeast	2023	8622
West	2023	11288
Midwest	2023	11516
South	2023	22030

## Sheet: percent.change
Measure	percent.change	aaa
Northeast	-33.8042	-33.80%
Midwest	-19.4854	-19.49%
South	12.9107	12.91%
West	15.1484	15.15%

## Sheet: AAMR_1999
Measure	AAMR	lower	upper	aaa
West	27.7927	27.2417	28.3436	27.79 (95% CI: 27.24 to 28.34)
South	31.3304	30.8904	31.7704	31.33 (95% CI: 30.89 to 31.77)
Midwest	33.9901	33.4329	34.5474	33.99 (95% CI: 33.43 to 34.55)
Northeast	35.0279	34.426	35.6298	35.03 (95% CI: 34.43 to 35.63)

## Sheet: AAMR_2023
Measure	AAMR	lower	upper	aaa
Northeast	17.3093	16.9353	17.6834	17.31 (95% CI: 16.94 to 17.68)
West	18.3089	17.9662	18.6517	18.31 (95% CI: 17.97 to 18.65)
Midwest	20.1264	19.7505	20.5023	20.13 (95% CI: 19.75 to 20.50)
South	21.1256	20.8415	21.4097	21.13 (95% CI: 20.84 to 21.41)

## Sheet: AAPC
Measure	AAPC	lower	upper	P	aaa
Midwest	-2.2233	-2.3359	-2.1192	0	-2.22 (95% CI: -2.34 to -2.12)
Northeast	-3.0798	-3.1813	-2.9846	0	-3.08 (95% CI: -3.18 to -2.98)
South	-1.7354	-1.8872	-1.6332	0	-1.74 (95% CI: -1.89 to -1.63)
West	-1.7503	-1.9019	-1.6164	0	-1.75 (95% CI: -1.90 to -1.62)
